# Supplementary material for: Epidemiological Investigation of Infectious Diseases at the Domestic–Synanthropic–Wild Animal Interface Reveals Threats to Endangered Species Reintroduction in AlUla, Saudi Arabia
Source: Vet Sci. 2025 Aug 30;12(9):836. doi: 10.3390/vetsci12090836 (PMC12474512; doi:10.3390/vetsci12090836)
Supplement: Supplementary file 1 [file vetsci-12-00836-s001.zip]

Archive with 1 entries (1 files):
- vetsci-3778177-supplementary-new.pdf
